# Supplementary material for: Phylogenetic Lineages of PRRSV-2 from Canada Reveal Patterns of Transboundary Spread and Two Novel Sub-Lineages in North America
Source: Pathogens. 2026 Mar 24;15(4):346. doi: 10.3390/pathogens15040346 (PMC13118526; doi:10.3390/pathogens15040346)
Supplement: Supplementary file 1 [file pathogens-15-00346-s001.zip]

Archive with 1 entries (1 files):
- pathogens-4114170-supplementary-final.pdf
